# Supplementary material for: Conserved DNA sequence analysis reveals the phylogeography and evolutionary events of Akebia trifoliata in the region across the eastern edge of the Tibetan Plateau and subtropical China
Source: BMC Ecol Evol. 2024 Apr 23;24:52. doi: 10.1186/s12862-024-02243-0 (PMC11040917; doi:10.1186/s12862-024-02243-0)
Supplement: Supplementary file 1 — Supplementary Table S1: Locations of populations of Akebia trifoliata sampled, sample sizes(n), the cpDNA haplotype and ITS haplotype frequency, haplotype distribution type, haplotype (gene) diversity (Hd) and nucleotide diversity (π × 10 − 3) of each population [file 12862_2024_2243_MOESM1_ESM.xlsx]

## Sheet: Sheet1
Table S1. Locations of populations of Akebia trifoliata sampled, sample sizes(n), the cpDNA haplotype and ITS haplotype frequency, haplotype distribution type, haplotype (gene) diversity (Hd) and nucleotide diversity (π×10-3) of each population.
P.	Region	Location	Latitude	Longitude	n	ITS				rps16
			(N)	(E)		Haplotypes nos.	Hd	π×10-3		Haplotypes nos.	Hd	π×10-3
1	D	Huangshan AH	29°51′	117°42′	6	R12(1) R61(3) R70(2)	0.6	1.73		C1(6)	0	0
2	D	Xuancheng AH	30°57′	118°43′	13	R1(1) R12(1) R19(2) R61(6) R62(1) R71(1) R72(1)	0.79	3.36		C1(12) C6(1)	0.15	0.21
3	A\C	Chongqing	29°22′	107°43′	20	R1(1) R2(11) R12(6) R13(1) R14(1)	0.63	4.7		C1(11) C3(1) C4(3) C5(1) C6(1) C7(3)	0.68	1.53
4	B	Longnan GS	33°23′	104°55′	15	R2(10) R39(2) R40(2) R41(1)	0.73	1.34		C1(9) C4(1) C6(1) C7(2) C14(1) C15(1)	0.65	2.56
5	C	Guilin GX	25°17′	110°16′	8	R12(2) R62(5) R63(1)	0.61	1.59		C1(4) C9(3) C20(1)	0.68	1.39
6	C	Hezhou GX	24°49′	110°15′	5	R12(1) R53(1) R64(1) R65(1) R66(1)	1	3.17		C5(5)	0	0
7	C	Anshun GZ	26°08′	105°32′	3	R12(3)	0	0		C1(1) C6(1) C17(1)	1	2.69
8	C	Bijie GZ	27°19′	105°17′	6	R12(3) R42(2) R43(1)	0.73	1.34		C1(3) C4(1) C6(2)	0.73	1.16
9	C	Guiyang GZ	26°34′	106°42′	2	R42(1) R44(1)	1	1.44		C4(1) C16(1)	1	9.41
10	C	Qiandongnan GZ	26°34′	107°58′	22	R12(15) R13(1) R15(4) R16(1) R45(1)	0.52	1.37		C1(18) C4(1) C6(1) C8(1) C17(1)	0.34	0.6
11	C	Qiannan GZ	26°08′	107°18′	4	R12(4)	0	0		C1(2) C4(1) C7(1)	0.83	1.57
12	C	Tongren GZ	27°43′	109°12′	9	R12(2) R13(2) R40(2) R47(3)	0.83	5.2		C1(9)	0	0
13	C	Zunyi GZ	27°42′	106°54′	9	R2(8) R46(1)	0.22	0.96		C1(5) C4(1) C6(1) C7(1) C17(1)	0.72	1.49
14	C	Enshi HB	30°09′	109°27′	4	R12(3) R55(1)	0	0		C1(4)	0	0
15	C	Huangshi HB	30°12′	115°05′	5	R12(2) R52(1) R53(1) R54(1)	0.9	2.3		C1(4) C18(1)	0.4	0.54
16	C	Shiyan HB	32°38′	110°47′	2	R56(2)	0	0		C1(2)	0	0
17	C	Xianning HB	29°52′	114°16′	6	R12(15) R37(1)	0.33	1.44		C1(6)	0	0
18	C	Changde HN	29°01′	111°30′	3	R12(3)	0	0		C1(3)	0	0
19	C	Chenzhou HN	25°47′	113°00′	4	R12(2) R17(1) R26(1)	0.83	2.16		C1(4)	0	0
20	C	Hengyang HN	26°58′	112°23′	6	R2(1) R12(4) R25(1)	0.6	3.84		C1(6)	0	0
21	C	Huaihua HN	27°19′	109°34′	10	R2(1) R12(6) R13(1) R21(1) R22(1)	0.67	4.99		C1(2) C9(8)	0.35	0.48
22	C	Shaoyang HN	27°08′	111°16′	3	R13(3)	0	0		C1(3)	0	0
23	C	Xiangtan HN	27°52′	112°54′	2	R12(2)	0	0		C1(2)	0	0
24	C	Xiangxi HN	28°18′	109°42′	11	R12(4) R13(5) R34(1) R48(1)	0.71	1.31		C1(10) C9(1)	0.18	0.24
25	C	Yiyang HN	28°36′	112°19′	3	R12(2) R50(1)	0.67	0.96		C1(3)	0	0
26	C	Yongzhou HN	26°07′	111°22′	7	R12(3) R13(1) R14(1) R23(1) R24(1)	0.86	2.33		C1(7)	0	0
27	C	Yueyang HN	29°13′	113°03′	3	R35(1) R37(1) R51(1)	1	10.55		C1(3)	0	0
28	C	Zhangjiajie HN	29°04′	110°17′	5	R12(2) R13(2) R49(1)	0.8	1.44		C1(5)	0	0
29	C	Zhuzhou HN	27°49′	113°09′	3	R12(3)	0	0		C1(3)	0	0
30	B	Luoyang HN2	34°42′	112°26′	3	R2(1) R68(1) R69(1)	1	0		C1(3)	0	0
31	B	Nanyang HN2	34°23′	112°12′	3	R61(1) R67(2)	0.67	1.44		C1(1) C21	0.67	0.9
32	D	Jiujiang JX	29°42′	115°58′	5	R19(2) R57(2) R58(1)	0.8	2.3		C1(4) C19(1)	0.4	0.54
33	D	Nanchang JX	28°40′	115°53′	2	R12(1) R20(1)	1	4.32		C6(2)	0	0
34	D	Ganzhou JX	25°48′	114°32′	11	R12(4) R13(1) R17(1) R18(1) R19(1) R37(1) R59(1) R60(1)	0.93	3.96		C1(8) C4(1) C6(1) C19(1)	0.53	0.81
35	D	Yintan JX	28°13′	116°49′	5	R61(5)	0	0		C1(5)	0	0
36	A	Aba SC	31°27′	103°36′	3	R1(3)	0	0		C1(3)	0	0
37	A	Bazhong SC	31°51′	106°43′	4	R1(1) R2(2) R3(1)	0.83	2.16		C1(4)	0	0
38	A	Dazhou SC	32°04′	108°03′	6	R2(5) R6(1)	0.33	0.48		C1(6)	0	0
39	A	Deyang SC	31°07′	104°22′	4	R1(3) R5(1)	0.5	2.16		C1(4)	0	0
40	A	Ganzi SC	31°38′	99°57′	2	R7(2)	0	0		C1(2)	0	0
41	A	Guangan SC	30°28′	106°36′	2	R2(1) R8	1	1.44		C1(2)	0	0
42	A	Guangyuan SC	31°13′	105°20′	8	R2(5) R3(1) R4(1) R10(1)	0.58	4.32		C1(8)	0	0
43	A	Leshan SC	29°12′	103°55′	8	R2(8)	0	0		C1(8)	0	0
44	A	Liangshan SC	27°55′	102°17′	3	R2(1) R11(1)	0.67	0.96		C1(3)	0	0
45	A	Luzhou SC	28°52′	105°25′	5	R2(5)	0	0		C1(5)	0	0
46	A	Mianyang SC	31°28′	104°43′	18	R1(11) R2(5) R6(1) R9(1)	0.58	0.1		C1(18)	0	0
47	A	Neijiang SC	29°35′	105°02′	3	R1(3)	0	0		C1(3)	0	0
48	A	Suining SC	30°31′	105°34′	7	R2(7)	0	0		C1(7)	0	0
49	A	Yaan SC	29°58′	102°58′	23	R1(16) R2(3) R33(1) R34(1) R74(1) R75(1)	0.51	2.76		C1(21) C2(1) C22(1)	0.17	2.22
50	A	Yibin SC	29°46′	104°33′	10	R2(10)	0	0		C1(10)	0	0
51	A	Zigong SC	29°14′	104°58′	2	R2(2)	0	0		C1(2)	0	0
52	A	Ziyang SC	30°11′	104°35′	3	R1(3)	0	0		C1(3)	0	0
53	B	Ankang SX	32°42′	109°01′	17	R2(5) R11(1) R12(1) R27(1) R30(2) R31(1) R32(1) R35(4) 36(1)	0.88	5.22		C1(12) C11(2) C12(2) C13(1)	0.5	4.55
54	B	Hanzhong SX	33°04′	108°02′	2	R28(1) R29(1)	1	4.32		C10(2)	0	0
55	B	Shangluo SX	33°31′	110°52′	2	R2(1) R38(1)	1	17.27		C32)	0	0
56	B	Xian SX	34°16′	108°57′	5	R2(3) R37(2)	0.67	6.71		C1(5)	0	0
57	B	Yuncheng SX2	35°05′	111°09′	6	R2(5) R40(1)	0.33	0.96		C1(5) C3(1)	0.33	0.45
58	A	Zhaotong YN	27°19′	103°43′	6	R2(5) R73(1)	0.33	0.96		C1(6)	0	0
59	D	Hangzhou ZJ	30°15′	120°11′	3	R61(3)	0	0		C1(3)	0	0
60	D	Huzhou ZJ	30°40′	119°40′	4	R18(1) R19(2) R61(1)	0.83	1.68		C1(4)	0	0
61	D	Quzhou ZJ	28°58′	118°52′	7	R19(2) R61(5)	0.48	0.69		C1(7)	0	0
Total					391		0.86	6.27			0.31	0.9
Abbreviation: AH, Anhui; GS, Gansu; GX, Guangxi; GZ, Guizhou; HB, Hubei; HN, Hunan; HN2, Henan; JX, Jiangxi; SC, Sichuan; SX, Shaanxi; SX2, Shanxi; YN, Yunnan; ZJ, Zhejiang.
