# Supplementary material for: Conserved DNA sequence analysis reveals the phylogeography and evolutionary events of Akebia trifoliata in the region across the eastern edge of the Tibetan Plateau and subtropical China
Source: BMC Ecol Evol. 2024 Apr 23;24:52. doi: 10.1186/s12862-024-02243-0 (PMC11040917; doi:10.1186/s12862-024-02243-0)
Supplement: Supplementary file 2 — Supplementary Table S2: The taxa of Ranunculales used for estimating the crown group age of Akebia trifoliata [file 12862_2024_2243_MOESM2_ESM.xlsx]

## Sheet: Sheet1
Table S2. The taxa of Ranunculales used for estimating the crown group age of Akebia trifoliata.
Family	Species	Accession number
Berberidaceae	Berberis thunbergii	AB069827
Berberidaceae	Mahonia bealei	DQ478617
Eupteleaceae	Euptelea pleiosperma	FJ626527
Lardizabalaceae	Akebia trifoliata	MH659398.1; MH659163.1; MH658831.1 ;KF022389.1
Lardizabalaceae	Archakebia apetala	FJ626510
Lardizabalaceae	Decaisnea fargesii	GU266595
Lardizabalaceae	Holboellia grandiflora	FJ626513
Lardizabalaceae	Sargentodoxa cuneata	DQ401351
Lardizabalaceae	Sinofranchetia chinensis	KC494020
Lardizabalaceae	Stauntonia cf. brunoniana	HG004935
Menispermaceae	Stephania japonica	KC494050
Menispermaceae	Menispermum dauricum	KF022425
Menispermaceae	Chasmanthera dependens	KC494027
Menispermaceae	Tinospora sinensis	EF143855
Menispermaceae	Odontocarya tripetala	KC494043
Ranunculaceae	Ranunculus cantoniensis	FJ626506
